# Supplementary material for: Galvanic-Replacement-Assisted Synthesis of Nanostructured Silver-Surface for SERS Characterization of Two-Dimensional Polymers
Source: Sensors (Basel). 2024 Jan 12;24(2):474. doi: 10.3390/s24020474 (PMC10819046; doi:10.3390/s24020474)
Supplement: Supplementary file 1 [file sensors-24-00474-s001.zip]

Archive with 1 entries (1 files):
- sensors-2784921-supplementary.pdf
